# Supplementary material for: Changes in Physical Fitness Parameters in a Portuguese Sample of Adolescents during the COVID-19 Pandemic: A One-Year Longitudinal Study
Source: Int J Environ Res Public Health. 2023 Feb 15;20(4):3422. doi: 10.3390/ijerph20043422 (PMC9965852; doi:10.3390/ijerph20043422)
Supplement: Supplementary file 1 [file ijerph-20-03422-s001.zip]

Archive with 1 entries (1 files):
- ijerph-2160546-supplementary.pdf
